# Supplementary material for: Blood Growth Factor Levels in Patients with Systemic Lupus Erythematosus: High Neuregulin-1 Is Associated with Comorbid Cardiovascular Pathology
Source: Life (Basel). 2024 Oct 14;14(10):1305. doi: 10.3390/life14101305 (PMC11509485; doi:10.3390/life14101305)
Supplement: Supplementary file 1 [file life-14-01305-s001.zip › Supplementary Table S1.xlsx]

## Sheet: Лист1
Table S1. Description of CVDs and other individual clinical data of SLE patients with concomitant CVDs.
Patient ID	Concominant CVDs description	SELENA-SLEDAI score	SLE duration, years	NRG1-b1 concentration, ng/ml
1	Arterial hypertension (grade II), congestive heart failure (stage A)	8	6	13.41
2	Arterial hypertension (grade I)	3	17	241.47
3	Cardiomyopathy, sinus tachycardia, congestive heart failure (stage A)	10	4	592.83
4	Atherosclerosis of the brachiocephalic arteries, right coronary arthery stenosis	4	3	30.15
5	Arterial hypertension (grade II), chronic cerebral ischemia	6	25	364.86
6	Arterial hypertension (grade III)	14	16	13.42
7	Arterial hypertension (grade III), congestive heart failure (stage A), chronic cerebral ischemia	2	6	13.67
8	Arterial hypertension (grade II), congestive heart failure (stage A)	4	4	21.48
9	Arterial hypertension (grade III), congestive heart failure (stage A)	8	27	191.32
10	Arterial hypertension (grade II)	10	41	778.62
11	Arterial hypertension (grade III), transient complete blockade of the left bundle branch, cardiac ischemia, angina pectoris, congestive heart failure (stage B), chronic cerebral ischemia, cerebral atherosclerosis	10	1	54.66
12	Arterial hypertension (grade I)	5	16	447.42
13	Arterial hypertension (grade II)	14	1	10.62
14	Arterial hypertension (grade II), chronic cerebral ischemia, cerebral atherosclerosis, congestive heart failure (stage A)	4	24	73.58
15	Ventricular extrasystole	10	11	133.56
16	Cardiomyopathy, angina pectoris	15	15	98.88
17	Cardiomyopathy, mitral valve prolapse	2	1	98.88
