# Supplementary material for: Blood Growth Factor Levels in Patients with Systemic Lupus Erythematosus: High Neuregulin-1 Is Associated with Comorbid Cardiovascular Pathology
Source: Life (Basel). 2024 Oct 14;14(10):1305. doi: 10.3390/life14101305 (PMC11509485; doi:10.3390/life14101305)
Supplement: Supplementary file 1 [file life-14-01305-s001.zip › Supplementary Table S2.xlsx]

## Sheet: Лист1
Table S2. Percentage of SLE patients with and without CVD receiving a particular immunosuppressive medication and proportions of patients receiving from one to five medications.
Specific medicine:	Methylprednisolone	Prednisolone	Methotrexate	Dexamethasone	Hydroxychloroquine	Azathioprine	Betamethasone disodium phosphate	Cyclophosphamide	Mycophenolate mofetil
SLE without CVD (n=16)	6 (37.5%)	11 (69%)	6 (37.5%)	0 (0%)	11 (69%)	2 (12.5%)	2 (12.5%)	1 (6.3%)	0 (0%)
SLE with CVD (n=17)	7 (41%)	13 (76.5%)	4 (23.5%)	1 (6%)	10 (59%)	4 (23.5%)	1 (6%)	3 (18%)	1 (6%)
Number of medicines taken:	Single medicine	Two medicines	Three medicines	Four medicines	Five medicines
SLE without CVD (n=16)	2 (12.5%)	9 (56.3%)	2 (12.5%)	1 (6.25%)	2 (12.5%)
SLE with CVD (n=17)	2 (12%)	4 (29%)	9 (53%)	1 (6%)	0 (0%)
Note: Data are presented as n (%). No data on therapy were available for the two patients without CVD. Patients with CVD were also taking therapy for CVD.
