# Supplementary material for: Blood Growth Factor Levels in Patients with Systemic Lupus Erythematosus: High Neuregulin-1 Is Associated with Comorbid Cardiovascular Pathology
Source: Life (Basel). 2024 Oct 14;14(10):1305. doi: 10.3390/life14101305 (PMC11509485; doi:10.3390/life14101305)
Supplement: Supplementary file 1 [file life-14-01305-s001.zip › Supplementary Table S3.xlsx]

## Sheet: Лист1
Table S3. Frequency of comorbid pathology (other than CVD) in groups of patients with and without CVD.
Comorbidity	SLE without CVD (n=18)	SLE with CVD (n=17)
Osteoporosis	6 (33.3%)	4 (23.5%)
Dorsopathies	6 (33.3%)	5 (29.4%)
Neuropathies	5 (27.8%)	3 (17.6%)
Chronic tonsillitis (remission)	3 (16.7%)	2 (11.8%)
Note: Data are presented as n (%). Data only for pathologies occurring in more than two patients are presented. No significant differences in the incidence of comorbid conditions were found (Chi square test).
