# Supplementary material for: Blood Growth Factor Levels in Patients with Systemic Lupus Erythematosus: High Neuregulin-1 Is Associated with Comorbid Cardiovascular Pathology
Source: Life (Basel). 2024 Oct 14;14(10):1305. doi: 10.3390/life14101305 (PMC11509485; doi:10.3390/life14101305)
Supplement: Supplementary file 1 [file life-14-01305-s001.zip › Supplementary Table S4.xlsx]

## Sheet: Лист1
Table S4. Serum concentration of growth factors depending on age of SLE patients and healthy individuals.
Growth factor (ng/mL)	HS		SLE
	Less than 40 years old (n=21)	More than 40 years (n=17)	Less than 40 years old (n=11)	More than 40 years (n=24)
NGFb	2.8(2.4-3.2); 3.8±4.6	3.3(2.9-4.7); 4.6±3.4	4 (3.6-7.2); 7.4±7.2	3.6(2.8-4.5); 4.7±4.6
GM-CSF	1.6(1.0-1.9); 2.1±1.8	3(1.6-3.2); 3.8±3.2	1 (0.87-2.6); 2.5±3.2	2.3(1-2.7); 2.9±3.5
NRG-1b	13.4(4.4-52.5); 50±77	17.6(6.3-39.9); 38±55	99 (57-278); 203±234	22(11-141); 113±185
GDNF	1.4(1.3-1.9); 1.6±0.52	2.2(1.9-2.6); 2.3±0.8 *	1.4 (1.1-2.4); 1.9±1.4	1.5(1.4-2.3); 2.4±3.3
Note: Data are presented as a median (Q1 - Q3); Mean±SD.
The significance of the differences was calculated using the Mann–Whitney U test.
* The concentration of GDNF is statistically significantly different in healthy individuals less than 40 years old compared to individuals under 40 years old.
