# Supplementary material for: Blood Growth Factor Levels in Patients with Systemic Lupus Erythematosus: High Neuregulin-1 Is Associated with Comorbid Cardiovascular Pathology
Source: Life (Basel). 2024 Oct 14;14(10):1305. doi: 10.3390/life14101305 (PMC11509485; doi:10.3390/life14101305)
Supplement: Supplementary file 1 [file life-14-01305-s001.zip › Supplementary Table S5.xlsx]

## Sheet: Лист1
Table S5. Serum concentration of growth factors in SLE patients depending on disease duration.
Growth factor (ng/mL)	Less than 10 years (n=19)	More than 10 years (n=16)
NGFb	4(3.3-4.5); 5.8±5.8	3.6(2.8-4.8); 5.3±5.5
GM-CSF	2.2(1-2.4); 2.3±2.5	2.2(1-3.2); 3.2±4.2
NRG-1b	22(14-89); 116±201	108(20-204); 171±207
GDNF	1.5(1.2-2.1); 1.8±1.2	1.4(1.3-2.6); 2.7±4.1
Note: Data are presented as a median (Q1 - Q3); Mean±SD.
The significance of the differences was calculated using the Mann–Whitney U test.
No statistically significant differences were found.
