# Supplementary material for: Blood Growth Factor Levels in Patients with Systemic Lupus Erythematosus: High Neuregulin-1 Is Associated with Comorbid Cardiovascular Pathology
Source: Life (Basel). 2024 Oct 14;14(10):1305. doi: 10.3390/life14101305 (PMC11509485; doi:10.3390/life14101305)
Supplement: Supplementary file 1 [file life-14-01305-s001.zip › Supplementary Table S6.xlsx]

## Sheet: Лист1
Table S6. Serum concentration of growth factors in SLE patients depending on SELENA-SLEDAI disease activity.
Growth factor (ng/mL)	Low, 3-5 score (n=14)	Medium, 6-10 score (n=17)	High, >11 score (n=4)
NGFb	3.6(2.8-4.4); 4.8±3.6	4(2.9-5.7); 6.6±7.3	3.9(3.6-4.2); 3.9±0.47
GM-CSF	2.2(1-2.3); 2±1.4	2.3(1-3.7); 3.7±4.4	0.8(0.46-1.4); 1.1±1
NRG-1b	53(19-206); 154±206	53(13-162); 149±225	56(13-104); 60±56
GDNF	1.4(1.37-1.8); 1.8±1.2	1.9(1.4-2.6); 2.7±3.9	1.3(1.1-1.6); 1.4±0.68
Note: Data are presented as a median (Q1 - Q3); Mean±SD.
The significance of the differences was calculated using the Kruskal–Wallis test with Dunn's post hoc test for multiple comparisons.
No statistically significant differences were found.
