# Supplementary material for: Blood Growth Factor Levels in Patients with Systemic Lupus Erythematosus: High Neuregulin-1 Is Associated with Comorbid Cardiovascular Pathology
Source: Life (Basel). 2024 Oct 14;14(10):1305. doi: 10.3390/life14101305 (PMC11509485; doi:10.3390/life14101305)
Supplement: Supplementary file 1 [file life-14-01305-s001.zip › Supplementary Table S7.xlsx]

## Sheet: Лист1
Table S7. Multiple regression analysis results with SELENA-SLEDAI score as dependent variable and levels of growth factors as independent variables.
Variable	β	Standard error of β	t statistic	p-value	Adjusted R2
GM-CSF	0.255894	0.566427	0.451769	0.654916	F(4,28); R2=0.28; p<0.89
NRG1-b1	-0.00352967	0.00493421	-0.715347	0.480318
GDNF	-0.252429	0.572806	-0.440688	0.662823
NGFb	0.112811	0.178665	0.631412	0.532892
Note: None of the independent variables (levels of growth factors) were significant predictors of SELENA-SLEDAI score (as the dependent variable).
