# Supplementary material for: Blood Growth Factor Levels in Patients with Systemic Lupus Erythematosus: High Neuregulin-1 Is Associated with Comorbid Cardiovascular Pathology
Source: Life (Basel). 2024 Oct 14;14(10):1305. doi: 10.3390/life14101305 (PMC11509485; doi:10.3390/life14101305)
Supplement: Supplementary file 1 [file life-14-01305-s001.zip › Supplementary Table S8.xlsx]

## Sheet: Лист1
Table S8. Results of correlation analysis of serum levels of growth factors with clinical data and cytokine levels in the analyzed groups.
Parameters		HS				SLE (total)				SLE no CVD				SLE with CVD
		NGFβ	GM-CSF	NRG-1β	GDNF	NGFβ	GM-CSF	NRG-1β	GDNF	NGFβ	GM-CSF	NRG-1β	GDNF	NGFβ	GM-CSF	NRG-1β	GDNF
Age	Sp. Corr.		-0.23057	0.01496	-0.29189	-0.27007	0.0476	-0.2195	0.03683	-0.19496	0.04136	-0.67947	-0.08863	-0.41477	0.04417	0.02333	0.01535
	p-value	0.26215	0.1579	0.92797	0.07139	0.12851	0.7925	0.2197	0.83875	0.46933	0.87912	0.004**	0.74413	0.09784	0.86632	0.92919	0.95338
NGFβ	Sp. Corr.	1	0.5726	0.24354	0.46247	1	0.17921	0.32263	0.18501	1	0.33679	0.44871	0.27683	1	0.0799	0.26568	0.07626
	p-value	--	0.0001***	0.13516	0.003**	--	0.30298	0.05872	0.28732	--	0.17175	0.06179	0.26611	--	0.76049	0.30269	0.77112
GM-CSF	Sp. Corr.	0.5726	1	0.49344	0.72004	0.17921	1	0.31061	0.80379	0.33679	1	0.15651	0.61499	0.0799	1	0.31269	0.92213
	p-value	1.39E-04***	--	0.001**	2.38-E07***	0.30298	--	0.06936	6.09E-09***	0.17175	--	0.53514	0.007**	0.76049	--	0.22171	1.42E-07***
NRG-1β	Sp. Corr.	0.24354	0.49344	1	0.51934	0.32263	0.31061	1	0.27876	0.44871	0.15651	1	0.17313	0.26568	0.31269	1	0.32883
	p-value	0.13516	0.0014**	--	7.04E-04***	0.05872	0.06936	--	0.10488	0.06179	0.53514	--	0.49208	0.30269	0.22171	--	0.19749
GDNF	Sp. Corr.	0.46247	0.72004	0.51934	1	0.18501	0.80379	0.27876	1	0.27683	0.61499	0.17313	1	0.07626	0.92213	0.32883	1
	p-value	0.003**	2.38-E07***	0.0007***	--	0.28732	6.09E-09***	0.10488	--	0.26611	0.007**	0.49208	--	0.77112	1.42E-07***	0.19749	--
IL-1β	Sp. Corr.	0.40406	0.66971	0.49448	0.88474	0.25594	0.66865	0.28373	0.7791	0.35389	0.52583	0.35382	0.65375	0.16974	0.83752	0.14601	0.87975
	p-value	0.01074*	3.12E-06***	0.00138**	7.91E-14***	0.13781	1.13E-05***	0.09858	3.53E-08***	0.14966	0.025*	0.14974	0.00325**	0.51485	2.73E-05***	0.57604	3.25E-06***
IL-2	Sp. Corr.	0.26684	0.63783	0.4683	0.8342	0.27456	0.68428	0.23256	0.81823	0.45851	0.53258	0.14943	0.70874	0.09108	0.78773	0.26212	0.89073
	p-value	0.10057	0.00001***	0.00264**	4.21E-11***	0.11045	5.83E-06***	0.17881	1.94E-09***	0.05565	0.023*	0.55398	9.93E-04***	0.72811	0.00017***	0.30946	1.64E-06***
IL-4	Sp. Corr.	0.56808	0.67875	0.66599	0.63426	0.42966	0.49355	0.32447	0.65825	0.29186	0.39948	0.22997	0.70165	0.61378	0.48437	0.2908	0.52945
	p-value	0.0002***	2.81E-06***	5.03E-06***	0.00002***	0.01**	0.00259**	0.05721	0.000017***	0.23992	0.10051	0.3586	0.0012**	0.00877**	0.0488*	0.25749	0.02884*
IL-6	Sp. Corr.	0.32852	0.35434	0.42363	0.63087	0.11165	-0.15815	0.04457	0.00154	-0.0456	-0.28409	0.2593	-0.12972	0.28466	-0.05897	-0.1512	0.12047
	p-value	0.04116*	0.02688*	0.0072**	0.000017***	0.52312	0.3642	0.79931	0.99298	0.85743	0.25324	0.29879	0.60795	0.26813	0.82213	0.56241	0.64512
IL-10	Sp. Corr.	0.26476	-0.01424	-0.12553	0.01496	0.16991	0.09107	-0.06899	0.02918	-0.00829	0.07228	-0.14662	-0.14773	0.42021	0.02457	-0.07498	0.07253
	p-value	0.10819	0.93236	0.45267	0.92896	0.32915	0.60287	0.69371	0.86783	0.97397	0.77564	0.56155	0.55856	0.09308	0.92543	0.77486	0.78207
IL-21	Sp. Corr.	0.21627	0.57251	0.86858	0.56365	0.30769	0.44374	0.82714	0.52114	0.38808	0.15651	0.7939	0.35659	0.21156	0.60699	0.86074	0.62945
	p-value	0.18604	0.00014***	7.78E-13***	0.00019***	0.07216	0.00758**	9.06E-10***	0.00133**	0.11152	0.53514	8.38E-05***	0.14635	0.41499	0.00977**	9.22E-06***	0.00678**
IFNα	Sp. Corr.	0.41692	0.72406	0.68189	0.76967	0.50569	0.32584	0.41264	0.34077	0.31901	0.26123	0.76407	0.19938	0.65846	0.33865	0.06262	0.40147
	p-value	0.00828**	1.89E-07***	1.75E-06***	1.02E-08***	0.00194**	0.05611	0.01376*	0.04516*	0.19695	0.29507	2.23E-04***	0.42767	0.00405**	0.18364	0.81131	0.1102
TNFα	Sp. Corr.	0.37705	0.33678	0.32758	0.19694	0.05901	0.21247	0.18202	0.31375	-0.00415	0.10124	0.17252	0.06098	0.12538	0.22794	0	0.41202
	p-value	0.01797*	0.03604*	0.04178*	0.22949	0.73634	0.22043	0.29532	0.06644	0.98698	0.68936	0.49362	0.81004	0.63159	0.37891	1	0.10031
Note: Spearman correlation coefficients and p-values are presented. Significant p-values are shown in bold.
